# Supplementary material for: Gamma-Aminobutyric Acid Accumulation Contributes to Citrus sinensis Response against ‘Candidatus Liberibacter Asiaticus’ via Modulation of Multiple Metabolic Pathways and Redox Status
Source: Plants (Basel). 2023 Nov 2;12(21):3753. doi: 10.3390/plants12213753 (PMC10650511; doi:10.3390/plants12213753)
Supplement: Supplementary file 1 [file plants-12-03753-s001.zip]

Archive with 1 entries (1 files):
- plants-2651426-supplementary.pdf
